# Supplementary material for: Gene Expression Analysis Links Autocrine Vasoactive Intestinal Peptide and ZEB1 in Gastrointestinal Cancers
Source: Cancers (Basel). 2023 Jun 22;15(13):3284. doi: 10.3390/cancers15133284 (PMC10340472; doi:10.3390/cancers15133284)
Supplement: Supplementary file 1 [file cancers-15-03284-s001.zip]

Archive with 1 entries (1 files):
- cancers-2450413-supplementary.pdf
